# Supplementary material for: A Vaccine Construction against COVID-19-Associated Mucormycosis Contrived with Immunoinformatics-Based Scavenging of Potential Mucoralean Epitopes
Source: Vaccines (Basel). 2022 Apr 22;10(5):664. doi: 10.3390/vaccines10050664 (PMC9147184; doi:10.3390/vaccines10050664)
Supplement: Supplementary file 1 [file vaccines-10-00664-s001.zip]

Archive with 1 entries (1 files):
- vaccines-1673194-supplementary.pdf
